# Supplementary material for: Knowledge, Attitude, Behavior Practices and Compliance of Workers Exposed to Respirable Dust in a Zambian Copper Mine
Source: Int J Environ Res Public Health. 2023 Sep 20;20(18):6785. doi: 10.3390/ijerph20186785 (PMC10531042; doi:10.3390/ijerph20186785)
Supplement: Supplementary file 1 [file ijerph-20-06785-s001.zip]

Archive with 1 entries (1 files):
- ijerph-2527388-supplementary.pdf
